# Supplementary material for: Primary Thromboprophylaxis in Patients with Malignancies: Daily Practice Recommendations by the Hemostasis Working Party of the German Society of Hematology and Medical Oncology (DGHO), the Society of Thrombosis and Hemostasis Research (GTH), and the Austrian Society of Hematology and Oncology (ÖGHO)
Source: Cancers (Basel). 2021 Jun 10;13(12):2905. doi: 10.3390/cancers13122905 (PMC8230401; doi:10.3390/cancers13122905)
Supplement: Supplementary file 1 [file cancers-13-02905-s001.zip]

Archive with 1 entries (1 files):
- cancers-1231741-supplementary.pdf
